# Supplementary material for: Increased Uptake of Silica Nanoparticles in Inflamed Macrophages but Not upon Co-Exposure to Micron-Sized Particles
Source: Cells. 2020 Sep 15;9(9):2099. doi: 10.3390/cells9092099 (PMC7564500; doi:10.3390/cells9092099)
Supplement: Supplementary file 1 [file cells-09-02099-s001.zip]

Archive with 3 entries (2 files):
- Supplementary materials_accepted/
- Supplementary materials_accepted/Supplementary Materials_accepted.pdf
- Supplementary materials_accepted/Supplementary Materials_improved (002).docx
